# Supplementary material for: Comparison of plant microbiota in diseased and healthy rice reveals methylobacteria as health signatures with biocontrol capabilities
Source: Front Plant Sci. 2024 Oct 29;15:1468192. doi: 10.3389/fpls.2024.1468192 (PMC11554501; doi:10.3389/fpls.2024.1468192)
Supplement: Supplementary file 7 [file Table1.xlsx]

## Sheet: Feuil1
Supplementary Table S1. Characteristics of sampled fields.
Location	Rovieng	Preak sdei
Gps coordinates	lat. 13.416694, long. 105.14509	lat. 11.05584, long. 105.04581
Soil type	Grey hydromorphics	Alluvial Lithosols
Practice	Conservation agriculture with cover crops (cover crops Stylosanthes guianensis, Crotalaria juncea and C. ochroleuca) before rice cycle	Tillage, no cover crops
Fertilization	Organic (biochar 2t/ha), no pesticide	Chemical fertilization (NPK), pesticide
Rice variety	Phka rumduol (fragrant, photoperiod-sensitive, long cycle)	Local indica variety (short cycle)
