# Supplementary material for: Comparison of plant microbiota in diseased and healthy rice reveals methylobacteria as health signatures with biocontrol capabilities
Source: Front Plant Sci. 2024 Oct 29;15:1468192. doi: 10.3389/fpls.2024.1468192 (PMC11554501; doi:10.3389/fpls.2024.1468192)
Supplement: Supplementary file 8 [file Table2.xlsx]

## Sheet: Stat_assemblyDADA2_KakadallAll
Supplementary Table S1: Statistics of filtering and assembly of 16S and 18S amplicon sequences					16S amplicons sequences							18S amplicons sequences
Samples	Field	Plant organ	Health	Disease %	input	filtered	denoisedF	denoisedR	merged	nonchim	% of input	input	filtered	denoisedF	denoisedR	merged	nonchim	% of input
PSL1	Preak Sdei	Leaf	Disease	D90	26492	23293	22547	23041	21812	20182	76.1815	20051	18462	18430	18410	18388	18376	91.6463
PSL2	Preak Sdei	Leaf	Healthy	D0	23181	20310	20118	20183	20011	19180	82.7402	22977	21351	21333	21327	21284	21282	92.6231
PSL3	Preak Sdei	Leaf	Disease	D90	28829	25452	24334	25069	22931	21412	74.2724	33996	31573	31536	31473	31440	31418	92.4168
PSL4	Preak Sdei	Leaf	Healthy	D0	24274	21410	21235	21279	21112	20312	83.678	28822	26741	26718	26666	26659	26659	92.4953
PSL5	Preak Sdei	Leaf	Disease	D50	32466	28474	26843	27968	23854	20632	63.5496	28295	26096	26030	25972	25827	25503	90.1325
PSL6	Preak Sdei	Leaf	Healthy	D0	28961	25365	25181	25230	24958	23782	82.1173	25416	23450	23428	23414	23369	23364	91.9263
PSL7	Preak Sdei	Leaf	Disease	D50	28873	25121	24810	24964	24395	22716	78.6756	27289	25204	25180	25149	25140	25140	92.125
PSL8	Preak Sdei	Leaf	Healthy	D0	26385	23318	23098	23171	22887	21528	81.5918	29270	27193	27168	27136	27124	27124	92.6683
PSL9	Preak Sdei	Leaf	Disease	D50	28928	25350	24593	25092	23563	21337	73.759	27183	24980	24944	24924	24857	24791	91.2004
PSL10	Preak Sdei	Leaf	Healthy	D0	32320	28419	28145	28247	27882	26521	82.0575	19805	17598	17577	17547	17540	17540	88.5635
PSL11	Preak Sdei	Leaf	Disease	D90	31743	27693	27277	27543	26794	25461	80.2098	22237	20684	20668	20637	20633	20633	92.7868
PSL12	Preak Sdei	Leaf	Healthy	D0	34118	30013	29614	29799	29160	27718	81.2416	25772	23608	23591	23544	23544	23538	91.3317
PSL13	Preak Sdei	Leaf	Healthy	D0	26296	23498	23266	23347	23110	22235	84.5566	32395	30064	30044	30001	29994	29992	92.5822
PSL14	Preak Sdei	Leaf	Disease	D90	26625	23390	22243	23048	20731	19454	73.0667	27903	25683	25640	25568	25424	25405	91.0476
PSL15	Preak Sdei	Leaf	Healthy	D0	25530	22558	22235	22397	21910	21295	83.4117	22874	21060	21036	20995	20988	20988	91.7548
PSL16	Preak Sdei	Leaf	Disease	D50	29415	26039	25461	25809	24720	22218	75.5329	28948	26554	26513	26476	26453	26436	91.3224
PSL17	Preak Sdei	Leaf	Disease	D50	34994	30556	28929	29941	27961	23342	66.7029	23873	22072	22040	21982	21965	21959	91.9826
PSL18	Preak Sdei	Leaf	Healthy	D0	28719	25450	25379	25392	25281	24276	84.5294	30144	27983	27971	27909	27902	27889	92.5192
PSL19	Preak Sdei	Leaf	Disease	D50	33824	29773	28754	29443	27465	25526	75.4671	25156	23096	23061	23023	22997	22976	91.3341
PSL20	Preak Sdei	Leaf	Healthy	D0	24953	21457	21263	21308	21106	20187	80.9001	21457	19814	19800	19756	19749	19749	92.0399
PSRh1	Preak Sdei	Rhizosphere	Disease	D90	24593	21172	13136	17253	7624	7191	29.24	29608	26751	26036	26188	24092	23385	78.982
PSRh2	Preak Sdei	Rhizosphere	Healthy	D0	33962	29528	18466	24304	10756	10120	29.798	21264	19116	18302	18488	16494	16056	75.5079
PSRh3	Preak Sdei	Rhizosphere	Disease	D90	28076	24049	15047	19757	8949	8393	29.8939	24873	22485	21989	22052	20873	20389	81.9724
PSRh4	Preak Sdei	Rhizosphere	Healthy	D0	23570	20027	11893	16295	6804	6401	27.1574	28216	25353	24788	24894	23351	22891	81.1277
PSRh5	Preak Sdei	Rhizosphere	Disease	D50	21628	18328	10642	14543	5967	5661	26.1744	28683	25951	25374	25403	23724	22924	79.9219
PSRh6	Preak Sdei	Rhizosphere	Healthy	D0	34666	29809	18385	24659	11253	10603	30.5862	26227	23670	23092	23187	21550	20928	79.7956
PSRh7	Preak Sdei	Rhizosphere	Disease	D50	32653	28015	16846	22956	9836	9257	28.3496	24086	21479	20961	21086	19758	19442	80.7191
PSRh8	Preak Sdei	Rhizosphere	Healthy	D0	24686	21000	12450	16669	6838	6432	26.0553	25586	23061	22477	22620	20962	20554	80.333
PSRh9	Preak Sdei	Rhizosphere	Disease	D50	28061	24213	15158	20100	9117	8550	30.4693	21968	19848	19515	19600	18930	17565	79.9572
PSRh10	Preak Sdei	Rhizosphere	Healthy	D0	31492	26910	16349	21718	9462	8797	27.9341	23497	21127	20581	20724	18662	18074	76.9205
PSRh11	Preak Sdei	Rhizosphere	Disease	D90	26825	23460	15473	19543	9092	8554	31.8882	23678	20804	19984	20188	18298	17602	74.339
PSRh12	Preak Sdei	Rhizosphere	Healthy	D0	30011	25695	16086	20947	9157	8617	28.7128	29207	25503	24794	24934	22615	22029	75.4237
PSRh13	Preak Sdei	Rhizosphere	Healthy	D0	25943	22542	14652	19040	9349	8893	34.279	35525	31828	31263	31409	29456	28654	80.6587
PSRh14	Preak Sdei	Rhizosphere	Disease	D90	23898	20096	12419	16376	7386	6995	29.2702	33418	30207	29437	29597	27659	26947	80.6362
PSRh15	Preak Sdei	Rhizosphere	Healthy	D0	24620	21136	12741	17187	7553	7032	28.5621	23699	21222	20601	20672	18656	18014	76.0116
PSRh16	Preak Sdei	Rhizosphere	Disease	D50	26504	22957	13438	18294	7443	6989	26.3696	20476	17674	17090	17160	15369	14179	69.2469
PSRh17	Preak Sdei	Rhizosphere	Disease	D50	34374	30054	19265	25442	12085	11376	33.0948	27083	24632	24280	24290	23514	23060	85.1457
PSRh18	Preak Sdei	Rhizosphere	Healthy	D0	29874	25761	16356	20883	10059	9492	31.7734	30650	28058	27664	27663	26600	26231	85.5824
PSRh19	Preak Sdei	Rhizosphere	Disease	D50	27834	24014	15513	20201	9316	8843	31.7705	29861	26533	25469	25724	22553	21778	72.9312
PSRh20	Preak Sdei	Rhizosphere	Healthy	D0	29926	25638	16453	21402	10247	9658	32.2729	36088	31516	30331	30646	27436	26410	73.1822
PSRo1	Preak Sdei	Root	Disease	D90	29954	25596	17414	21908	11624	11091	37.0268	30567	27924	27467	27596	26853	25956	84.9151
PSRo2	Preak Sdei	Root	Healthy	D0	30191	26582	18367	22843	12233	11484	38.0378	24328	22422	21999	22147	21455	20803	85.5105
PSRo3	Preak Sdei	Root	Disease	D90	26686	23211	15273	19661	9861	9206	34.4975	30145	27493	27108	27192	26309	25460	84.4585
PSRo4	Preak Sdei	Root	Healthy	D0	31107	26938	18866	23312	12479	11691	37.5832	26377	24215	23968	24007	23714	23436	88.8501
PSRo5	Preak Sdei	Root	Disease	D50	26675	23243	18811	20774	15166	14738	55.2502	30670	28392	28159	28137	27745	26896	87.6948
PSRo6	Preak Sdei	Root	Healthy	D0	30337	26403	20987	23507	16840	15797	52.0717	25149	22917	22705	22747	22483	22095	87.8564
PSRo7	Preak Sdei	Root	Disease	D50	33254	28861	19066	24389	12349	11777	35.4153	36874	33907	33627	33647	33236	32839	89.0573
PSRo8	Preak Sdei	Root	Healthy	D0	30021	25960	18588	22594	12962	12163	40.515	34150	31165	30825	30802	29952	28354	83.0278
PSRo9	Preak Sdei	Root	Disease	D50	34199	30033	22271	26814	15780	14717	43.0334	34519	31203	30959	31004	30315	28722	83.2064
PSRo10	Preak Sdei	Root	Healthy	D0	35358	30625	21969	26308	14893	13881	39.2584	26504	23939	23772	23790	23393	22813	86.0738
PSRo11	Preak Sdei	Root	Disease	D90	38150	33238	23850	29756	16434	15582	40.844	22175	20066	19689	19750	19025	18702	84.3382
PSRo12	Preak Sdei	Root	Healthy	D0	39115	33712	24250	29675	16805	15884	40.6085	27377	25146	24636	24743	23734	23267	84.9874
PSRo13	Preak Sdei	Root	Healthy	D0	36755	31331	23961	27848	17116	15997	43.5233	27083	24966	24771	24754	24465	23991	88.5832
PSRo14	Preak Sdei	Root	Disease	D90	43292	37038	29332	33742	22703	20327	46.9532	36355	33474	33318	33315	33095	32696	89.9354
PSRo15	Preak Sdei	Root	Healthy	D0	35348	31172	22142	26913	14842	13997	39.5977	30469	28235	27923	27972	27259	26638	87.4266
PSRo16	Preak Sdei	Root	Disease	D50	31183	27055	17699	23062	11138	10700	34.3136	26599	24115	23570	23667	21740	20646	77.6195
PSRo17	Preak Sdei	Root	Disease	D50	32468	28350	22738	25670	17743	16294	50.1848	25308	23407	23346	23279	23157	22635	89.4381
PSRo18	Preak Sdei	Root	Healthy	D0	24341	20710	16250	18334	12672	12034	49.4392	29917	27533	27449	27392	27201	26773	89.4909
PSRo19	Preak Sdei	Root	Disease	D50	28411	24436	17696	21513	12172	11594	40.8081	23774	21425	20957	21052	19549	19287	81.1264
PSRo20	Preak Sdei	Root	Healthy	D0	26704	23448	15848	20111	10565	10117	37.8857	16655	14390	13849	13999	12577	12106	72.6869
RVCTRL	Negative control	Negative control	Negative control	Negative control	32975	28847	28809	28822	28716	28592	86.7081	22249	20007	19999	19956	19929	19928	89.5681
RVL1	Rovieng	Leaf	Disease	D50	27972	24523	24399	24422	24280	23067	82.4646	23437	21676	21657	21611	21610	21609	92.2004
RVL2	Rovieng	Leaf	Healthy	D0	30608	27258	27170	27148	26981	25936	84.736	27700	25221	25212	25198	25150	25146	90.7798
RVL3	Rovieng	Leaf	Healthy	D0	21646	18887	18798	18805	18679	17705	81.7934	24057	22269	22267	22214	22213	22213	92.3349
RVL4	Rovieng	Leaf	Disease	D90	28509	24914	24730	24847	24556	23385	82.0267	21762	19660	19659	19625	19625	19625	90.1801
RVL5	Rovieng	Leaf	Disease	D90	28348	24923	24498	24754	23892	22366	78.898	20999	19473	19443	19422	19399	19387	92.3234
RVL6	Rovieng	Leaf	Disease	D90	29115	25682	25282	25484	24898	23701	81.4048	24154	22218	22207	22157	22151	22145	91.6825
RVL7	Rovieng	Leaf	Disease	D50	28017	24566	24437	24497	24288	23201	82.8104	25074	22976	22970	22917	22745	22440	89.4951
RVL8	Rovieng	Leaf	Disease	D90	25706	22269	21589	22042	20446	18020	70.1004	26471	24220	24157	24141	24028	23790	89.8719
RVL9	Rovieng	Leaf	Healthy	D0	22541	19705	19534	19607	19426	18622	82.6139	29099	26738	26722	26683	26678	26678	91.6801
RVL10	Rovieng	Leaf	Healthy	D0	31670	27810	27654	27725	27389	26353	83.2112	20762	19021	19020	18971	18971	18971	91.3737
RVL11	Rovieng	Leaf	Disease	D90	30092	26026	25576	25836	24881	22860	75.967	33169	30361	30331	30284	30221	30141	90.871
RVL12	Rovieng	Leaf	Healthy	D0	20775	18507	18452	18480	18399	17754	85.4585	26671	24670	24665	24617	24613	24598	92.2275
RVL13	Rovieng	Leaf	Disease	D90	22668	19803	19490	19664	19172	18478	81.5158	19638	17682	17670	17638	17629	17629	89.7698
RVL14	Rovieng	Leaf	Disease	D90	25578	22262	21917	22051	21415	19395	75.8269	26750	24824	24801	24738	24714	24529	91.6972
RVL15	Rovieng	Leaf	Disease	D50	25579	22542	22375	22461	22272	21296	83.2558	21162	19569	19560	19514	19508	19502	92.1558
RVL16	Rovieng	Leaf	Healthy	D0	25100	21983	21835	21899	21709	20719	82.5458	19769	18070	18050	18019	18010	18010	91.1022
RVL17	Rovieng	Leaf	Healthy	D0	24331	21679	21601	21628	21575	20734	85.2164	30891	28580	28575	28515	28512	28497	92.2502
RVL18	Rovieng	Leaf	Disease	D90	32485	28377	28136	28205	27797	27165	83.6232	24704	22835	22827	22790	22790	22790	92.2523
RVL19	Rovieng	Leaf	Disease	D50	25222	22365	22033	22092	21773	20779	82.3844	19722	17978	17972	17930	17929	17929	90.9086
RVL20	Rovieng	Leaf	Disease	D50	18077	16009	15905	15933	15786	15277	84.5107	25081	23172	23159	23108	23107	23107	92.1295
RVRh1	Rovieng	Rhizosphere	Disease	D50	27223	23804	15687	19896	9856	9167	33.6737	30936	27777	27375	27408	26193	24701	79.8455
RVRh10	Rovieng	Rhizosphere	Healthy	D0	27193	23429	16103	19397	10960	10602	38.988	26372	23786	23476	23478	22999	22858	86.6753
RVRh11	Rovieng	Rhizosphere	Healthy	D0	31277	27406	18439	23118	12338	11775	37.6475	29029	26311	26036	26019	25259	24818	85.4938
RVRh12	Rovieng	Rhizosphere	Disease	D90	25907	22014	14980	18126	9960	9561	36.9051	35986	32623	32356	32320	31559	31165	86.6031
RVRh13	Rovieng	Rhizosphere	Disease	D90	29729	25256	16401	20801	10368	9900	33.3008	26167	23102	22677	22644	20864	20626	78.8245
RVRh14	Rovieng	Rhizosphere	Disease	D90	31467	27264	18578	22827	12219	11580	36.8005	25803	22922	22617	22665	21982	21716	84.1608
RVRh15	Rovieng	Rhizosphere	Disease	D50	32225	27861	18846	22984	12297	11751	36.4655	27936	24861	24470	24488	23754	23341	83.5517
RVRh16	Rovieng	Rhizosphere	Disease	D90	30874	27023	18381	22931	12331	11513	37.2903	22841	20849	20481	20529	19910	19565	85.6574
RVRh17	Rovieng	Rhizosphere	Healthy	D0	26786	23218	15314	19044	10009	9569	35.7239	22505	20128	19778	19753	19086	18848	83.7503
RVRh18	Rovieng	Rhizosphere	Healthy	D0	21838	18963	12404	15212	8080	7749	35.484	26515	23255	22969	22961	22184	21896	82.5797
RVRh19	Rovieng	Rhizosphere	Disease	D90	27618	23888	15845	19430	10560	9994	36.1865	24940	22401	21883	21986	20543	20084	80.5293
RVRh2	Rovieng	Rhizosphere	Healthy	D0	26029	22192	15043	18684	9119	8320	31.9643	35525	32142	31627	31594	29581	28987	81.5961
RVRh20	Rovieng	Rhizosphere	Disease	D90	31775	27499	19145	22841	12896	12421	39.0905	26955	23368	22942	22969	21866	21311	79.0614
RVRh3	Rovieng	Rhizosphere	Disease	D90	36109	31448	21656	26707	14127	13388	37.0766	41055	36533	36138	36090	34977	34047	82.9302
RVRh4	Rovieng	Rhizosphere	Disease	D50	32177	27862	19825	24292	13269	12186	37.8718	26561	23688	22992	23057	21096	20735	78.0656
RVRh5	Rovieng	Rhizosphere	Healthy	D0	31821	27447	18106	23072	11864	11228	35.2849	24483	22318	21812	21828	20709	19959	81.5219
RVRh6	Rovieng	Rhizosphere	Healthy	D0	31485	27412	19599	23252	13681	13051	41.4515	28537	25090	24786	24777	24175	23504	82.3632
RVRh7	Rovieng	Rhizosphere	Disease	D90	29299	25864	17599	21800	11934	11405	38.9262	19568	17685	17442	17417	16902	16603	84.8477
RVRh8	Rovieng	Rhizosphere	Disease	D50	24931	21926	15063	18140	10275	9802	39.3165	31274	28291	27989	27840	26778	25596	81.8443
RVRh9	Rovieng	Rhizosphere	Disease	D50	26030	22700	15746	18977	10414	10046	38.5939	27261	24751	24427	24440	23840	23286	85.4187
RVRo1	Rovieng	Root	Disease	D50	29997	26367	18414	23116	13057	12121	40.4074	25068	22937	22774	22747	22394	21235	84.7096
RVRo10	Rovieng	Root	Healthy	D0	22813	20151	14533	17565	11017	10599	46.4604	24994	23103	22969	22935	22760	22421	89.7055
RVRo11	Rovieng	Root	Healthy	D0	29741	25822	20264	23331	15563	14430	48.5189	23278	21271	21186	21133	21054	20353	87.4345
RVRo12	Rovieng	Root	Disease	D90	21754	18603	14114	16415	11110	10278	47.2465	22522	20169	20070	20046	19891	19444	86.3334
RVRo13	Rovieng	Root	Disease	D90	26414	23302	17848	20460	13409	12510	47.3612	27103	24932	24786	24749	24563	24097	88.909
RVRo14	Rovieng	Root	Disease	D90	25189	21896	16411	19029	12151	11683	46.3814	27615	25441	25217	25191	24912	24645	89.245
RVRo15	Rovieng	Root	Disease	D50	27337	23649	17070	20615	12079	11532	42.1846	34143	31599	31439	31393	31111	30726	89.9921
RVRo16	Rovieng	Root	Disease	D90	32805	28845	21669	25481	15851	14964	45.615	29289	26927	26694	26722	26352	25725	87.8316
RVRo17	Rovieng	Root	Healthy	D0	25652	22464	14941	18918	10264	9610	37.463	25606	23436	23266	23265	23092	22353	87.2959
RVRo18	Rovieng	Root	Healthy	D0	30296	27009	19666	23646	14206	13335	44.0157	28349	25940	25698	25691	25461	24782	87.4175
RVRo19	Rovieng	Root	Disease	D90	30069	26254	20235	23498	15343	14397	47.8799	17484	15762	15629	15650	15564	15281	87.3999
RVRo2	Rovieng	Root	Healthy	D0	19248	16740	12446	14841	9243	8457	43.937	28734	26067	25850	25792	25403	24611	85.6511
RVRo20	Rovieng	Root	Disease	D90	20786	18107	13287	15680	9817	9424	45.3382	20236	18546	18381	18373	18222	17878	88.3475
RVRo3	Rovieng	Root	Disease	D90	17598	15260	11419	13397	8685	8279	47.0451	25881	23916	23829	23786	23709	23232	89.7647
RVRo4	Rovieng	Root	Disease	D50	28334	24831	19325	22605	14809	13932	49.1706	22360	20590	20407	20425	20197	20116	89.9642
RVRo5	Rovieng	Root	Healthy	D0	26047	22822	18137	20496	14347	13335	51.1959	26635	24366	24232	24187	24026	23426	87.9519
RVRo6	Rovieng	Root	Healthy	D0	24976	21924	16600	19581	12330	11414	45.6999	21707	19905	19823	19792	19717	19111	88.0407
RVRo7	Rovieng	Root	Disease	D90	25892	22532	16919	20072	12458	11541	44.5736	20713	18896	18821	18796	18616	17903	86.4336
RVRo8	Rovieng	Root	Disease	D50	22611	19665	13761	16730	10125	9614	42.5191	26230	24022	23815	23803	23448	22543	85.9436
RVRo9	Rovieng	Root	Disease	D50	26935	23737	18337	21284	14199	13601	50.4956	27949	25607	25544	25504	25464	24927	89.1874
				Mean	28469.5	24773.1	19206.1	22118.5	15140.5	14291.3	50.5964	26506.4	24088.4	23818.7	23832.6	23167.3	22727.2	85.8185
