# Supplementary material for: Comparison of plant microbiota in diseased and healthy rice reveals methylobacteria as health signatures with biocontrol capabilities
Source: Front Plant Sci. 2024 Oct 29;15:1468192. doi: 10.3389/fpls.2024.1468192 (PMC11554501; doi:10.3389/fpls.2024.1468192)
Supplement: Supplementary file 10 [file Table4.xlsx]

## Sheet: Feuil1
Sequence from PCR products obtained by diagnostic PCR	Primers	Gene	Pathogen target	First Blast Hit	Blast Score Id	Query cover	Identity
>PSL1-902 gAcCTAGCAATAGGTAtGCTTAGGGAGGAGCTTGCGTCACATTAGTTAGTTGGTGGGGTAAAGGCCTACCAAGACTATGATGTGTAGCCGGGCTGAGAGGTTGAACGGCCACATTGGGACTGAGACACGGCCCAAACTCCTACGGGAGGCAGCAGTAGGGAATTTTCGGCAATGGAGGAAACTCTGACCGAGCAACGCCGCGTGAACGATGAAGTATTTCGGTACGTAAAGTTCTTTTATTAGGGAAGAATAAATGATGGAAAAATCATTCTGACGGTACCTAATGAATAAGCCCCGGCTAACTATGTGCCAGCAGCCGCGGTAATACATAGGGGGCAAGCGTTATCCGGAATTATTGGGCGTAAAGGGTGCGTAGGCGGTTAAATAAG…	R16F2n/R16R2	16S rRNA	ROLP	Rice orange leaf phytoplasma CA_B1 gene for 16S rRNA, partial sequence	1751	100	0.9989	LC598917.1
>PSL2-902 CTAgAGTGCAgGAGAGGTAAGTGGAATTCCTAGTGTAgCGGNGAAATGCGTAGATATTAG GAGGAACACCAGTGGCGAAGGCGGCTTACTGgACTGTAACTGACGTTGAGGCTCGAAAGC GTGGGGAGCAAACAGGATTAgATACCCTGGTAGTCCACGCCGTAAACGATGAATACTAGG TGTTGGGGAGCAAAGCTCTTCGGTGCCGCCGCTAACGCAATAAgTATTCCACCTGGGGAG TACGTTCGCAAGAATGAAACTCAAAGGAATTGACGGGGACCCGCACAAGCGGTGGAGCAT GTGGTTTAATTCGAAGCAACGCGAAGAACCTTACCAAGTCTTGACATCGGAATGACCGTC TCGTAACGGAGACTTCCCTTCGG…	R16F2n/R16R2	16S rRNA	ROLP	Hungatella xylanolytica strain DSM 684-AFMT-0%NaCl-C01 16S ribosomal RNA gene, partial sequence	1349	100	0.9986	OQ608069.1
>PSL3-902 gACCTAGCAATAGGTATGCTTAGGGAGGAGCTTGCGTCACATTAGTTAGTTGGTGGGGTA AAGGCCTACCAAGACTATGATGTGTAGCCGGGCTGAGAGGTTGAACGGCCACATTGGGAC TGAGACACGGCCCAAACTCCTACGGGAGGCAGCAGTAGGGAATTTTCGGCAATGGAGGAA ACTCTGACCGAGCAACGCCGCGTGAACGATGAAGTATTTCGGTACGTAAAGTTCTTTTAT TAGGGAAGAATAAATGATGGAAAAATCATTCTGACGGTACCTAATGAATAAGCCCCGGCT AACTATGTGCCAGCAGCCGCGGTAATACATAGGGGGCAAGCGTTATCCGGAATTATTGGG CGTAAAGGGTGCGTAGGCGGTTA…	R16F2n/R16R2	16S rRNA	ROLP	Rice orange leaf phytoplasma CA_B1 gene for 16S rRNA, partial sequence	1751	100	0.9989	LC598917.1
>PSL9-902 TAAAgACCTAGCAATAGGTATGCTTAGGGAGGAGCTTGCGTCACATTAGTTAGTTGGTGG GGTAAAGGCCTACCAAGACTATGATGTGTAGCCGGGCTGAGAGGTTGAACGGCCACATTG GGACTGAGACACGGCCCAAACTCCTACGGGAGGCAGCAGTAGGGAATTTTCGGCAATGGA GGAAACTCTGACCGAGCAACGCCGCGTGAACGATGAAGTATTTCGGTACGTAAAGTTCTT TTATTAGGGAAGAATAAATGATGGAAAAATCATTCTGACGGTACCTAATGAATAAGCCCC GGCTAACTATGTGCCAGCAGCCGCGGTAATACATAGGGGGCAAGCGTTATCCGGAATTAT TGGGCGTAAAGGGTGCGTAGGCG…	R16F2n/R16R2	16S rRNA	ROLP	Rice orange leaf phytoplasma CA_B1 gene for 16S rRNA, partial sequence	1744	100	0.9989	LC598917.1
>PSL16-1-902 AAAgACCTAGcAATAGGTATGCTTAGGGAGGAGCTTGCGTCACATTAGTTAGTTGGTGGG GTAAAGGCCTACCAAGACTATGATGTGTAGCCGGGCTGAGAGGTTGAACGGCCACATTGG GACTGAGACACGGCCCAAACTCCTACGGGAGGCAGCAGTAGGGAATTTTCGGCAATGGAG GAAACTCTGACCGAGCAACGCCGCGTGAACGATGAAGTATTTCGGTACGTAAAGTTCTTT TATTAGGGAAGAATAAATGATGGAAAAATCATTCTGACGGTACCTAATGAATAAGCCCCG GCTAACTATGTGCCAGCAGCCGCGGTAATACATAGGGGGCAAGCGTTATCCGGAATTATT GGGCGTAAAGGGTGCGTAGG…	R16F2n/R16R2	16S rRNA	ROLP	Rice orange leaf phytoplasma CA_B1 gene for 16S rRNA, partial sequence	1772	100	0.999	LC598917.1
>PSL19-902 TAAgAcCTAGcAATAGGTATGCTTAGGGAGGAGCTTGCGTCACATTAGTTAGTTGGTGGG GTAAAGGCCTACCAAGACTATGATGTGTAGCCGGGCTGAGAGGTTGAACGGCCACATTGG GACTGAGACACGGCCCAAACTCCTACGGGAGGCAGCAGTAGGGAATTTTCGGCAATGGAG GAAACTCTGACCGAGCAACGCCGCGTGAACGATGAAGTATTTCGGTACGTAAAGTTCTTT TATTAGGGAAGAATAAATGATGGAAAAATCATTCTGACGGTACCTAATGAATAAGCCCCG GCTAACTATGTGCCAGCAGCCGCGGTAATACATAGGGGGCAAGCGTTATCCGGAATTATT GGGCGTAAAGGGTGCGTAGGCG…	R16F2n/R16R2	16S rRNA	ROLP	OQ797691.1 Candidatus Phytoplasma asteris group sp. clone LH-Phy3 16S ribosomal RNA gene, partial sequence	1742	100	0.9989	OQ797691.1
>RV1-892 GtCGTCATtTCCGCTCCTTCCGCCgACGCCCCaATGTTCGTCATGGGTGTGAACAACAAC GAGTACAAGTCCGACCTCTCAGTCATCTCCAACGCCTCTTGCACAACCAACTGCTTGGCA CCCCTCGCCAAGGTCATCCACAANGAGTTCACCATGATCGAAGGTCTGATGACCACCATC CACTCTTACACTGCCACCCAGAAgACCGTCGATGGCCCATCCGGCAAGGACTGGCGTGGA GGCCGCACCGCGGCCCAgAACATCATTCCATCATCCACAGGTGCTGCCAAgGCTGTCGGC AAGGTCATCCCAgACCTCAACGGCAAGCTTACTGGCATGTCCA	CercoGpdFor/CercoGpdR	gdpH	Cercospora & Sphaerulina	Cercospora cf. flagellaris clade 1 MB-2018 strain CCTU 1159 glyceraldehyde-3-phosphate dehydrogenase (G	481	100	0.9184	MH496218.1
>RV13-892 TCATTTCCgCTCCTTCCGCCgACgCCCCNATGTTCgTCATGGGTGTNAACAACAaCgANT ACAAGTCCGACCTCTCagTCATCTCCAACGCCTCTTGCACAACCAACTGCTTGGCACCCC TCgCCAAGGTCATCCACAANNAGTTCACCATGATCNAANGTCTGATGACCACCATCCACT CTTACACTGCCACCCAgAAgACCgTCgATGGCCCATCCNGCAAgGACTGGCGTGGAGGCC gCACCgCNNCCCANAACATCATTCCATCATCCACAgGTGCTgCCAANGCTGTCNGCAANG TCATCCCANACCTCAACNGCAANCTTACTGGCATGTCC	CercoGpdFor/CercoGpdR	gdpH	Cercospora & Sphaerulina	Cercospora cf. flagellaris clade 1 MB-2018 strain CCTU 1159 glyceraldehyde-3-phosphate dehydrogenase (GA	265	100	0.8945	MH496218.1
>RV11-892 TCATcTCcGCTCCTTCNGCCGANGCCCCNATGTTCNTCATGGGTGTNAACAAcaacgANT ACAAGTCCgACCTCtcAGgtCNTCTCCACNCCTCTNGCACAACCNACTGCTTGgCACCCC TCgcCaAgGTCATCCacNaNNAgtTCACCATGATCgAAgGtCTNATgACCACCATCCACT CNtACaCTGCCACCCAgaAgaCCgTcgatggNCCNTCCtGCAAGgActggcgTGGANGCC gCACCg	CercoGpdFor/CercoGpdR	gdpH	Cercospora & Sphaerulina	Cercospora sorghicola strain CCTU 1173 glyceraldehyde-3-phosphate dehydrogenase (GAPDH) gene, partial cds	268	95	0.8481	MH496301.1
>RV20-892 CgTCATNTCcGCTCCTTCCGCCgAcGCCCCcATGTTCgTCATGGGTGTNAACAACaacga NtACAAGTCCgACCTCTCNgTCNTCTCCaACNCCTCTNGCACAACCaACTGCTTGGCACC CCTCNCCaAgGTCATCCACNaNgAGTTCACCATGATCNAAgGTCTNATGACCACCATCCA CTCTTACACTGCCACCCAgAAgACCgTCgatgGcCCATCCNGCAAGGACTGGCGTGgAGG CCgCACcgCgtCCCANAACATCATTCCNTCATCCACaNGTGCT	CercoGpdFor/CercoGpdR	gdpH	Cercospora & Sphaerulina	Septoria linicola strain SE15195 chromosome 2	353	100	0.8728	CP099419.1
